# Supplementary material for: Evaluation of Reference Genes for Accurate Normalization of Gene Expression for Real Time-Quantitative PCR in Pyrus pyrifolia Using Different Tissue Samples and Seasonal Conditions
Source: PLoS One. 2014 Jan 22;9(1):e86492. doi: 10.1371/journal.pone.0086492 (PMC3899261; doi:10.1371/journal.pone.0086492)
Supplement: Table S1 — List of known functions of reference gene candidates. (XLS) [file pone.0086492.s003.xls]

## Sheet: TableS1
	Table S1. List of known functions of reference gene candidates.
	Gene	Function
	bTUB	Cytoskeleton protein, Forming microtubules, Intracell flow / transport
	HIS	Chromatin component, Transcriptional regulation
	EF1a	Protein synthesis complex component, Aminoacyl tRNA delivery
	GAP	Glycolysis, Formation of NADH
	ACT	Cytoskeleton protein, Forming microfilaments, Intracell flow / transport
	ANX	Calcium-dependent phospholipid-binding protein, Membrane organization / trafficking, Exo- / Endo-cytosis
	SAND	Unknown (Intracellular vesicle tranport)*
	TIP	Unknown (Regulation of protein phosphatase)*
	*Function suggested by studies in non-plant organisms.

## Sheet: Sheet2
	遺伝子		機能
	bTUB	b-Tubulin	細胞骨格タンパク，微小管形成，細胞内流動・輸送
	HIS	Histone H3	クロマチン構成，転写制御
	EF1a	Elongation factor 1a	タンパク質合成複合体構成、アミノアシルtRNA配置
	GAP	GA3PDH	解糖系酵素，NADH産生
	ACT	Actin	細胞骨格タンパク，微小(細)繊維形成，細胞内流動・輸送
	ANX	Annexin	カルシウム依存性リン脂質結合タンパク，膜形成・膜輸送
	SAND	SAND family protein	不明（細胞内顆粒輸送）*
	TIP	TIP41-like protein	不明（脱リン酸化酵素調節）*
	*非植物での機能
