# Supplementary material for: Evaluation of Reference Genes for Accurate Normalization of Gene Expression for Real Time-Quantitative PCR in Pyrus pyrifolia Using Different Tissue Samples and Seasonal Conditions
Source: PLoS One. 2014 Jan 22;9(1):e86492. doi: 10.1371/journal.pone.0086492 (PMC3899261; doi:10.1371/journal.pone.0086492)
Supplement: Table S2 — Amino acid and nucleotide identity among homologous genes tested in the study. Identities between homologous genes are presented. For deduced amino acid residues, the length of the residues compared are also shown after the slash. Nucleotide identities are compared in CDS regions and also in the first 150 nucleotides in 3′-UTR regions. (XLS) [file pone.0086492.s004.xls]

## Sheet: TableS2
	Table S2. Amino acid and nucleotide identity among homologous genes tested in the study. Identities between homologous genes are presented. For deduced amino acid residues, the length of the residues compared are also shown after the slash. Nucleotide identities are compared in CDS regions and also in the first 150 nucleotides in 3'-UTR regions.
	Symbol	RACE clone	Amino acid	Nucleotide
				CDS	3'-UTR
			% / residue	%	% in first 150 nt
		beta-Tubulin#1 vs #2	94.2 / 242	84.2	17.9
	bTUB	beta-Tubulin#2 vs #3	89.7 / 242	79	35.9
		beta-Tubulin#1 vs #3	88.8 / 241	79.4	15.8
	HIS	HistoneH3#1 vs #2	100 / 95	90.3	32
	EF1a	EF-1alpha#1 vs #2	92.3 / 208	83.7	47.6
	ANX	Annexin#1 vs #2	99.4 / 310	99.8	54.2
	ACT	Actin#1 vs #2	99.4 / 353	96.2	79.7
	GAP	GAPDH#1 vs #2	96.2 / 341	94.3	68.9
