# Supplementary material for: Evaluation of Reference Genes for Accurate Normalization of Gene Expression for Real Time-Quantitative PCR in Pyrus pyrifolia Using Different Tissue Samples and Seasonal Conditions
Source: PLoS One. 2014 Jan 22;9(1):e86492. doi: 10.1371/journal.pone.0086492 (PMC3899261; doi:10.1371/journal.pone.0086492)
Supplement: Table S3 — Amino acid of deduced protein (A) or nucleotide (3′-UTR only) (B) identity of cold-inducible genes CBF2 and CBF4 in apple and Japanese pear. (XLS) [file pone.0086492.s005.xls]

## Sheet: TableS3
	Table S3. Amino acid of deduced protein (A) or nucleotide (3’-UTR only) (B) identity of cold-inducible genes CBF2 and CBF4 in apple and Japanese pear.
	A					B
	AA	MdCBF2	80.1 / 251	MdCBF4		3'UTR	MdCBF2	58.9 / 265	MdCBF4
	PpCBF2	95.8 / 118	--	74.3 / 136		PpCBF2	73.6 / 91	--	73.7 / 99
	77.6 / 143	--	--	--		66.7 / 96	--	--	--
	PpCBF4	77.0 / 135	--	97.8 / 136		PpCBF4	67.3 / 156	--	90.0 / 150
	PpCBF2 and PpCBF4 are compared with orthologues in apple MdCBF2 and MdCBF4. Identity between intra- (values in raw 1 and 3) and inter- (in raw 2 and 4) species are indicated by percentage slashed by respective number of amino acid residues or nucleotides. "--" denotes not available.
