# Supplementary material for: Evaluation of Reference Genes for Accurate Normalization of Gene Expression for Real Time-Quantitative PCR in Pyrus pyrifolia Using Different Tissue Samples and Seasonal Conditions
Source: PLoS One. 2014 Jan 22;9(1):e86492. doi: 10.1371/journal.pone.0086492 (PMC3899261; doi:10.1371/journal.pone.0086492)
Supplement: Table S4 — List of primers used for RT-qPCR. (XLS) [file pone.0086492.s006.xls]

## Sheet: TableS4
	Table S4. List of primers used for RT-qPCR.
	Target regiona		Distance from poly Ab	Amplicon		Forward primer		Reverse primer		Efficien-cyc (%)
			nt	nt	Tmc (℃)	Seq	N	Seq	N
	bTUB_utr1	+3’UTR	251	108	79.7	GGAGGAATACGAGGATGAGC	20	CACAAACGCACTAAACTGGA	20	111.908
	bTUB_utr2	+3’UTR	238	121	83.1	CACAGCCGAGGAGGATGAGTA	21	CGAACAGCCTATCACTTTGTCATAC	25	102.474
	bTUB_utr3	+3’UTR	311	150	84	TGAATGATCTGGTTGCCGAGTA	22	AAGCCACAAACATAACGAGTTTACA	25	98.7915
	HIS_cdsd	CDS	582	153	84.8	GTCAAGAAGCCCCACAGATAC	21	CTGGAAACGCAGATCAGTCTTG	22	104.903
	HIS_utr1d	+3’UTR	341	112	84.3	CAGGGGTGAGCGTGCTTAAGT	21	GCCCTTCTGTCCGCGAAAG	19	100.844
	HIS_utr2	+3’UTR	308	136	80.4	TATCCAACTTGCCAGGAGAA	20	CATTAAACACAAGAAACTATAAACC	25	102.347
	EF1a_cdsd	CDS	619	101	83.6	GCACCAGTTCTCGACTGTCA	20	GGCTCCTTCTCAAGCTCCTT	20	93.606
	EF1a_utr1d, e	+3’UTR	377	96	82.7	CAAGAGCGTTGAGAAGAAGGA	21	CCTGCGGAAATCTGATGAAC	20	91.4925
	EF1a_utr2e	+3’UTR	382	104	84.1	CAAGAGCGTTGAGAAGAAGGA	21	CGTTTGCGTCTGTGAAAGTT	20	98.1005
	GAP_utr1	+3’UTR	309	164	81.9	GTTCCCGTGTGGTTGACTTGAT	22	CCGAGAGGACGCAAGATAACAC	22	96.541
	GAP_utr2	+3’UTR	314	164	82.5	CCGTGTGGTAGACTTGATCGTG	22	CCGAGGGAGCATTTAGTCACAC	22	106.7
	ACT_utr1	+3’UTR	573	162	82.7	CCATCCTTGCATCCCTCAGTA	21	GACACATGACACAAAAATCCAACTA	25	99.0525
	ACT_utr2	+3’UTR	555	155	80.8	TGGATTTCCAAGGGTGAGTATGA	23	TATCGTTTGCCAACCAACTTAC	22	106.037
	ANX_cdsd	CDS	741	131	81.3	AACGTGCCCTTGTCAAAGAA	20	TGATTGAGGGTTGCATTCAG	20	101.852
	ANX_utrd	+3’UTR	310	149	81.1	TCAAGGACACTTCCGGAGACTA	22	AAAAACCACACTCAAGCAAAGATAGA	26	91.645
	SAND_utr	+3’UTR	226	145	82.6	CCCAGGACTTTGAGCTTTATGC	22	TATCACCATGAAAAGGGGCTTG	22	107.015
	TIP_utr	+3’UTR	214	113	80.2	ATCCAAGCATCATCAGCCAAAG	22	GGAACAATAACTCTTGCAGGGAGA	24	97.6875
	CBF2_utr	+3’UTR	182	117	82.1	TTCTGCTCTCTCCACCTCAC	20	GTTTCCTCAGGGATAAATGG	20	99.7
	CBF4_utr	+3’UTR	204	158	78.6	CTGGGATGATATGGGAAGCA	20	CACGCATAAACAACGGACAC	20	91.1
	aCDS indicates both primers reside in coding sequences, +3'UTR indicates reverse primer site resides in 3'-UTR. Nucleotide sequences in 3'-UTR are indicated in blue.
	bNucleotide numbers from the poly A adding site to 5'-most position of forward primer site.
	cThe parameters are measured or calculated by ABI 7500 real-time PCR system software.
	dPrimer sequences are designed from different regions in the same 3'-RACE clone.
	eThe same sequences found in different 3'-RACE clones are used as a forward primer site.
